# Supplementary material for: A Predictive Model and Risk Factors for Case Fatality of COVID-19
Source: J Pers Med. 2021 Jan 8;11(1):36. doi: 10.3390/jpm11010036 (PMC7827846; doi:10.3390/jpm11010036)
Supplement: Supplementary file 1 [file jpm-11-00036-s001.zip]

Archive with 2 entries (2 files):
- jpm-1051672-supplementary1.pdf
- jpm-1051672-supplementary2.pdf
